# Supplementary material for: Spatial Alignment of Organoids Tracking Subclonal Chemotherapy Resistance in Pancreatic and Ampullary Cancer
Source: Bioengineering (Basel). 2023 Jan 10;10(1):91. doi: 10.3390/bioengineering10010091 (PMC9854538; doi:10.3390/bioengineering10010091)
Supplement: Supplementary file 1 [file bioengineering-10-00091-s001.zip]

Archive with 1 entries (1 files):
- bioengineering-2133328-supplementary.pdf
